# Supplementary material for: Anthropometrical Features of Para-Footballers According to Their Cerebral Palsy Profiles and Compared to Controls
Source: Int J Environ Res Public Health. 2020 Dec 4;17(23):9071. doi: 10.3390/ijerph17239071 (PMC7730112; doi:10.3390/ijerph17239071)
Supplement: Supplementary file 1 [file ijerph-17-09071-s001.zip]

Archive with 1 entries (1 files):
- Supplemental Table 1.docx
